# Supplementary material for: Study on the correlation between basketball players’ multiple-object tracking ability and sports decision-making
Source: PLoS One. 2023 Apr 5;18(4):e0283965. doi: 10.1371/journal.pone.0283965 (PMC10075393; doi:10.1371/journal.pone.0283965)
Supplement: S1 Data — (XLSX) [file pone.0283965.s001.xlsx]

## Sheet: MOT accuracy
Group	Number	2 targets	3 targets	4 targets	5 targets	6 targets
Expert player	1	29	25	19	19	8
Expert player	2	26	23	23	25	10
Expert player	3	29	22	20	14	8
Expert player	4	28	23	16	12	13
Expert player	5	27	25	21	16	9
Expert player	6	29	22	16	16	12
Expert player	7	28	20	22	18	7
Expert player	8	27	24	23	28	11
Expert player	9	29	24	16	17	12
Expert player	10	30	26	18	16	8
Expert player	11	28	22	16	19	7
Expert player	12	26	26	15	12	12
Expert player	13	29	21	16	18	7
Expert player	14	30	21	15	13	13
Expert player	15	28	25	15	11	7
Expert player	16	27	20	23	21	13
Expert player	17	26	22	15	12	13
Expert player	18	26	28	21	23	9
Expert player	19	26	25	15	14	12
Expert player	20	29	26	15	12	10
Expert player	21	30	27	20	18	7
Expert player	22	28	26	15	15	11
Expert player	23	28	27	17	17	12
Expert player	24	29	26	20	19	9
Novice player	1	28	19	13	11	3
Novice player	2	26	24	18	19	5
Novice player	3	27	22	19	12	4
Novice player	4	27	23	13	11	5
Novice player	5	26	20	16	12	4
Novice player	6	28	23	12	11	5
Novice player	7	27	21	17	15	4
Novice player	8	28	22	12	9	4
Novice player	9	27	25	19	17	5
Novice player	10	25	20	12	8	4
Novice player	11	29	24	16	12	3
Novice player	12	25	23	19	15	4
Novice player	13	26	21	20	16	5
Novice player	14	27	26	12	10	3
Novice player	15	29	22	18	13	5
Novice player	16	29	24	20	19	3
Novice player	17	25	22	17	16	5
Novice player	18	29	24	14	13	4
Novice player	19	28	23	19	17	3
Novice player	20	29	26	19	16	4
Novice player	21	27	24	19	17	3
Novice player	22	28	26	12	11	4
Novice player	23	25	22	12	10	4
Novice player	24	29	20	16	14	3

## Sheet: SDM accuracy
Group	Number	Passing		Dribbling		Shooting
		Accurate	Inaccurate	Accurate	Inaccurate	Accurate	Inaccurate
Expert player	1	21	1	21	0	17	4
Expert player	2	21	1	30	1	13	3
Expert player	3	18	0	25	1	25	5
Expert player	4	16	2	23	0	10	2
Expert player	5	24	0	35	3	8	2
Expert player	6	15	0	27	3	11	4
Expert player	7	18	1	29	1	18	4
Expert player	8	26	0	35	2	14	3
Expert player	9	18	2	25	2	22	4
Expert player	10	16	1	23	0	11	4
Expert player	11	21	1	31	3	9	2
Expert player	12	12	0	19	2	10	3
Expert player	13	16	0	27	2	16	4
Expert player	14	19	1	23	0	16	3
Expert player	15	18	1	25	1	19	4
Expert player	16	30	1	33	0	14	3
Expert player	17	16	1	23	3	12	2
Expert player	18	22	0	28	2	10	4
Expert player	19	19	0	21	0	14	4
Expert player	20	17	1	24	0	13	3
Expert player	21	18	0	25	3	18	4
Expert player	22	16	1	20	0	10	2
Expert player	23	19	2	25	3	16	5
Expert player	24	21	0	27	2	13	2
Novice player	1	15	4	10	0	13	6
Novice player	2	17	0	9	0	8	3
Novice player	3	17	2	13	1	11	4
Novice player	4	14	1	9	0	9	3
Novice player	5	19	3	11	1	11	4
Novice player	6	12	2	11	0	12	6
Novice player	7	18	3	11	2	12	5
Novice player	8	12	1	10	0	9	3
Novice player	9	17	2	11	2	11	5
Novice player	10	13	3	9	0	10	3
Novice player	11	15	0	10	1	12	5
Novice player	12	20	3	8	0	10	5
Novice player	13	19	4	13	1	12	6
Novice player	14	14	1	14	0	11	4
Novice player	15	17	1	11	2	9	3
Novice player	16	21	2	8	0	13	5
Novice player	17	15	1	11	1	11	5
Novice player	18	20	3	12	0	8	4
Novice player	19	17	3	12	1	12	6
Novice player	20	20	1	13	0	10	3
Novice player	21	21	2	15	2	10	4
Novice player	22	14	3	8	0	14	5
Novice player	23	14	0	11	0	11	5
Novice player	24	18	3	13	1	7	4
